# Supplementary material for: Nutrient enrichment is associated with altered nectar and pollen chemical composition in Succisa pratensis Moench and increased larval mortality of its pollinator Bombus terrestris L
Source: PLoS One. 2017 Apr 13;12(4):e0175160. doi: 10.1371/journal.pone.0175160 (PMC5390989; doi:10.1371/journal.pone.0175160)
Supplement: S6 Table — (XLSX) [file pone.0175160.s006.xlsx]

## Sheet: Dataset Information
Sheet Name	Description
Nectar amino acid composition	Absolute concentrations of amino acids (μmol/l) in fertilized and control plant nectar.
Pollen amino acid composition	Absolute concentrations of amino acids (μmol/l) in fertilized and control plant pollen.
Nectar sugar composition	Absolute concentrations of sugars (mmol/l) in fertilized and control plant nectar.
Pollen sugar composition	Absolute concentrations of sugars (mmol/l) in fertilized and control plant pollen.
Food quantity and queen death	Variables measured to asses food quantity uptake by bumblebee colonies and the week of queen death per colony across treatments.

## Sheet: Nectar amino acid composition
Treatment	Arginine	Ornithine	Lysine	Glutamine	Asparagine	Alanine	Threonine	Glycine	Valine	Serine	Proline	Isoleucine	Leucine	Methionine	Nor-Leucine	Histidine	Phenylalanine	Glutamate	Aspartate	Cystine	Tyrosine
Control	22.78	1.83	4.81	4.81	2.8	30.74	1.53	9.93	1.51	32.28	48.26	1.79	3.38	0	5.29	4.28	6.34	10.4	6	0.09	1.08
Control	15.23	1.17	3.08	2.61	3.76	25.59	1.38	10.03	1.03	88.25	57.38	1.65	0.51	0	5.01	2.78	6.1	3.82	2	0.02	1.19
Control	15.55	0.92	2.6	6.72	5.12	172.88	10.25	107.02	0.86	2048.87	302.72	1.43	3.89	0	5.28	2.36	5.46	0	0	0	0.89
Control	18.37	0.94	5.2	10.3	5.3	60.54	3.56	18.9	3.92	8.95	56.82	3.3	1.34	0.65	5.29	3.22	6.08	3.98	3	0.07	1.82
Control	14.95	1.08	2.41	6.67	1.99	11.01	0.4	3.59	1.21	9.32	20.1	1.47	0.25	0	5.27	2.15	5.22	3.67	3	0	1.13
Control	18.22	1.88	4.06	4.63	5.01	12.86	1.86	9.07	1.03	8.77	67.44	0	0	0	5.39	3.73	6.32	6.49	0	0.04	1.4
Control	22.21	0	4.38	1.52	67.13	334.2	60.5	253.37	0.86	311.84	74.87	0.88	2.07	0	5.21	2.65	5.65	5.26	1.47	0	1.34
Control	19.11	1.44	3.85	8.56	2.93	50.8	5.57	41.45	2.95	21.19	29.14	2.14	24.3	0	5.28	2.87	6.47	3.16	0	0	1.94
Control	50.68	1.77	25.23	75.44	34.18	161.69	17.51	26.11	23.44	28.59	308.25	16.84	24.47	6.72	5.07	10.84	19.41	7.54	7.35	0.23	12.03
Control	19.5	1.13	3.49	0.26	8.57	152.26	21.87	26.11	1.5	207.47	51.86	0.77	36.21	0	5.07	3.74	5.99	5.09	0	0	1.27
Control	26.57	1.54	17.22	18.49	2.89	35.79	3.78	26.11	5.18	97.36	55.25	5.99	5.29	0	5.69	4.86	7.67	5.93	24.32	0.06	2.13
Control	16.27	1.13	3.17	2.81	3.01	19.6	1.55	26.11	1.53	16.14	25.27	1.39	0.96	0	5.31	2.22	6.1	1.58	0	0	1.08
Control	18.23	1.25	3.58	10.93	5.22	33.51	3.13	26.11	1.98	134.11	39.7	2.56	0	0	5.16	2.77	5.99	1.98	0	0	0.85
Control	17.21	1.17	3.18	8.21	6.44	10.09	5.78	26.11	1.53	19.54	12.23	1.24	1.69	0	5.54	2.82	6.68	2.57	0	0	0.84
Control	16.65	1.09	3.31	6.21	4.28	114.18	17.74	26.11	1.31	612.62	89.9	1.54	3.22	0	5.78	2.47	10.45	4.74	1.35	0	1.19
Control	26.58	1.79	9.46	23.3	9.18	77.96	7.11	26.11	4.64	12.22	95.33	4.71	4.36	0	5.61	6.13	8.89	5.54	0	0	2.65
Control	17.21	1.35	4.13	3.25	2.98	26.16	4.05	26.11	1.37	10.49	34.15	0.73	28.72	0	5.25	3.49	6.08	2.03	0	0	1.01
Control	17.44	1.38	3.31	18.81	5.06	16.56	2.27	26.11	2.56	16.91	28.76	2.41	0	0	5.45	2.66	6.38	3.51	0	0	0.96
Control	20.97	2.43	4.65	8.1	10.09	84.64	7.61	26.11	1.94	861.25	226.68	2.68	2.07	0	5.61	5.57	6.5	5.72	0	0	1.69
Control	27.17	1.19	6.75	19.08	8.85	73.11	5.77	26.11	3	106.53	100.29	2.48	6.81	0	4.76	5.2	8.53	5.16	0	0	1.88
Control	38.52	1.82	11.66	69.87	26.89	168.77	14.36	26.11	12.88	32.78	253.47	8.46	5.78	1.48	5.1	7.51	11.53	2.09	0	0.04	5.65
Control	16.83	1.44	4.61	9.46	3.25	18.89	2.01	26.11	1.77	12.75	41.88	2.21	0	0	5.4	3.02	6.04	2.66	0	0	1.41
Control	14.79	1.19	3.43	5.35	2.77	46.81	3.98	26.11	1.4	159	41.6	1.13	5.32	0	4.79	2.6	9.28	1.9	0	0	1.76
Control	19.08	1.55	4.18	6.69	3.18	90.37	6.09	26.11	1.53	270.4	87.44	2.11	1.81	0	5.09	2.62	5.73	3.42	0	0	1.13
Control	19.32	4.45	6.4	1.43	1.71	76.24	4.01	26.11	1.02	5.27	257.44	0.6	0.96	0	4.75	6.37	6.79	5.34	0	0	1.07
Control	16.9	1.51	4.95	12.98	2.43	42.24	2.73	26.11	1.12	7.8	38.92	0.75	1.27	0	4.83	3.5	7.21	2.91	0	0	1.35
Control	16.27	1.2	3.77	3.92	1.61	96.51	5.3	26.11	0.56	5.76	173.55	0.11	0	19.51	4.83	2.21	6.49	1.46	0	0	0.79
Control	22.06	1.29	4.22	15.73	3.11	255.76	10.19	26.11	1.07	10.5	818.3	0.36	1.47	0	4.76	2.93	6.26	0.49	0	0	0.78
Control	14.55	1.7	3.13	2.29	1.28	104.97	4.6	26.11	0.09	5.34	442.73	0	0	0	5.13	2.27	5.89	0.97	0	0	1.21
Control	19.03	3.01	4.59	5.27	2.35	11.86	1.07	26.11	0.67	9.58	39.74	0.67	0	0	5.77	5.69	9.62	2.68	0	0	2.49
Control	23.19	1.18	4.42	25.96	6.24	86.72	5.31	26.11	3.67	12.37	106.66	2.46	3.71	0.92	5.98	3.44	8.24	4.91	0	0	2.37
Control	13.14	2.42	2.65	4.27	3.12	79.13	5.78	26.11	1.55	12.06	157.73	0	0	1.04	5.77	2.89	7.31	2.68	0	0	1.5
Control	14.1	1.43	2.49	20.61	6.67	59.74	4.02	26.11	1.6	10.88	106.75	0	0	0	6	2.5	7.76	2.23	0	0	1.54
Control	19.22	1.05	3.18	27.61	6.96	47.77	4.25	26.11	3.79	12.41	84.91	0	0	0	5.45	3.27	11.2	3.27	0	0.04	1.89
Control	21.86	2.02	7.32	10.4	7.77	34.86	2.39	26.11	6.64	8.83	72.89	2.4	1.51	0	5.14	5.76	6.95	2.45	0	0.12	1.77
Control	47.61	2.52	18.66	85.45	25.22	149.69	15.81	26.11	15.56	43.86	309.17	10.54	12.36	3.48	5.28	11.34	13.58	3.07	0	0	7.66
Control	22.53	1.07	5.72	18.05	4.91	25.41	3.08	26.11	3.32	14.72	61.82	2.97	0.92	0	5.22	3.98	14.96	1.84	0	0.15	1.66
Control	30.55	1.6	6.59	24.87	5.93	203.37	13.39	26.11	4.49	158.25	109.22	3.27	3.73	1.76	5.17	4.11	15.71	6.54	0	0	2.46
Control	20.6	0.79	4.53	12.99	1.72	176.19	21.22	26.11	3.41	436.51	120.38	3.31	0	0	4.46	2.77	9.33	6.95	0	0	2.13
Control	24.89	2.58	6.97	14.52	6.5	75.47	4.9	26.11	3.01	21.11	45.66	2.67	0.79	0	5.31	6.17	9.18	4.83	0	0	2.09
Control	16.44	1.65	3.39	3.33	1.65	22.48	1.75	26.11	0.64	187.9	48.62	0	0	0	5.65	3.06	7.2	1.54	0	0	1.06
Control	16.38	1.74	4.1	7.78	3.74	16.94	3.26	26.11	1.28	13.38	25.15	0.88	0.59	0	5.84	3.09	7.93	2.32	0	0	1.78
Control	38.27	1.31	17.59	67.46	26.22	234.11	27.78	26.11	8.49	45.7	282.69	9.13	19.95	6.66	4.93	9.07	13.75	2.7	0	0	6.87
Control	20.25	1.31	4.74	15	5.2	31.59	4.22	26.11	0.69	16.01	73.24	0.8	0.87	0	5.55	3.86	6.25	2.9	0	0	1.23
Control	26.01	2.63	8.06	21.38	4.94	89.3	5.12	26.11	2.96	12.46	136.27	0.97	2.8	0	5.01	6.99	9.12	0.61	0	0	2.4
Control	17.07	1.75	3.37	2.38	1.35	27.27	2.04	26.11	0.43	13.99	130.19	0	0	0	5.24	3.38	7.22	1.42	0	0	1.2
Control	19.94	1.19	4.62	13.57	3.42	196.53	12.08	26.11	1.24	8.42	33.35	1.95	2.72	17.41	5.4	0.92	8.25	4.47	0	0	1.86
Control	25.34	0.89	6.21	29.62	6.25	96.31	7.67	26.11	4.16	13.03	115.44	3.31	5.33	0	5.56	3.79	9.43	4.27	0	0	2
Control	50.96	7.13	20.95	76.48	15.39	152.85	12.69	26.11	16.8	31.96	259.42	13.17	23.73	5.53	5.12	14.6	18.46	10.85	0	0.31	7.69
Control	17.16	2.64	4	6.13	1.18	14.43	1.44	26.11	1.39	11.59	24.85	1.19	1.15	0	5.23	5.05	8.47	3.29	0	0	1.16
Control	19.91	1.78	2.72	10.19	1.35	13.92	1.61	26.11	2.48	39.18	14.01	2.54	0.08	0	5.16	3.82	9.23	4.65	0	0	0.9
Control	31.97	2.17	6.4	37.82	5.18	120.2	5.36	26.11	6	51.49	162.26	4.35	3.54	0	5.33	6.75	12.05	7.75	0	0.07	2.12
Control	13.68	1.68	2.11	2.52	0.91	6.45	0.73	26.11	0.79	11.03	13.43	0.78	0.91	0	5.08	2.73	8.64	2.13	0	0	0.92
Control	25.05	6.72	9.05	15.99	3.38	107.02	5.5	26.11	4.54	14.38	114.92	3.77	39.23	2.63	5.31	10.26	13.38	3.35	0	0.08	2.85
Control	24.55	2.34	7.08	14.52	5.26	352.91	8.91	26.11	2.04	18.97	80.6	3.4	9.5	0	5.17	6.72	13.27	5.91	0	0	2.89
Control	16.18	1.73	2.45	4.16	1.62	9.73	1.64	26.11	1.2	9.44	19.93	0.57	0.81	0	5.76	3.36	9.03	0.98	0	0	1.29
Control	13.97	1.47	1.84	3.82	1.36	11.54	1.3	26.11	1.05	7.88	47.88	0.66	0.59	0	5.35	2.72	9.14	0.98	0	0	1.07
Fertilized	15.55	4.36	2.84	3.9	2.25	14.93	3.63	26.11	2.14	21.04	23.71	0.9	1.44	0	5.19	5.01	10.09	4.33	0	0	1.42
Fertilized	47.06	6.87	14.61	49.78	14.37	110.36	13.62	26.11	10.89	30.43	183.06	7.79	12.61	0	5.5	10.87	13.98	9.96	0	0	4.65
Fertilized	15.65	2.3	3.17	3.73	1.53	6.43	1.37	26.11	1.13	10.01	12.25	0.46	0.53	0	5.07	4.2	7.89	4.2	0	0	1.01
Fertilized	15.97	1.79	2.31	7.05	5.98	8.22	1.48	26.11	1.18	8.35	15.42	0.88	0.81	0	4.64	3.26	7.95	2.88	0	0	1.07
Fertilized	16.92	2.07	2.74	55.3	17.79	13.06	1.86	26.11	6.17	11.22	30.34	3.24	2.02	0.13	5.19	3.65	8.69	4.42	0	0	1.28
Fertilized	40.37	3.52	10.41	102.86	17.13	132.06	9.45	26.11	8.02	22.1	147.51	6.15	9.3	1.49	4.58	7.41	21.14	8.41	0	0	3.58
Fertilized	29.66	6.95	10.04	83.83	28.62	28.77	4.33	26.11	5.16	15.58	71.95	3.53	3.95	0	5.31	11.27	11.42	6.99	0	0	2.37
Fertilized	41.89	1.93	11.85	85.9	21.38	92.5	10.6	26.11	9.91	24.68	168.62	6.81	8.33	2.22	5.23	8.52	13.73	7.42	0	0	4.09
Fertilized	42.47	1.64	12.32	69.36	19.83	121.09	14.07	26.11	11.94	34.86	183.69	12.72	15.99	3.73	5.03	10.45	17.05	4.59	0	0	3.98
Fertilized	17.16	1.88	3.6	19.66	19.39	46.59	2.84	26.11	1.62	69.31	36.17	0	0	0	4.69	3.87	8.25	4.59	0	0	1.12
Fertilized	20.23	2.19	3.27	43.42	8.58	107.86	4.68	26.11	2.45	91.81	349.19	2.47	0	0	4.86	3.33	8.66	3.06	0	0.47	0.97
Fertilized	22.2	4.32	7	12.27	2.52	21.63	2.42	26.11	2.17	11.72	52.46	0	0	0	5.11	10.51	9.12	2.18	0	0	1.51
Fertilized	18.06	1.77	2.45	2.15	1.15	80.86	2.73	26.11	0	24.82	359.89	0	0	0	5.31	1.32	14.93	0	0	0	0.47
Fertilized	17.94	1.6	3.21	12.73	2.84	51.86	2.93	26.11	1.54	27.51	72.8	1.25	11.36	0	5.47	5.17	10.91	6.07	0	0	1.64
Fertilized	15.06	1.69	3.06	36.05	6.25	16.31	3.2	26.11	6.24	12.92	15.26	4.19	3.45	0	5.45	3.52	10.55	6.8	0	0	1.89
Fertilized	20.73	3.3	4.65	38.28	6.56	41.03	3.6	26.11	3.68	14.78	66.74	2.53	3.38	0	5.39	5.06	11.75	1.56	0	0	1.48
Fertilized	25.42	6.04	7.84	15.98	4.42	54.44	3.8	26.11	2.34	10.26	46.56	1.8	2.42	0.07	4.99	10.71	9.76	1.11	0	0	2.39
Fertilized	19.52	1.86	4.12	17.02	2.67	90.88	3.97	26.11	1.52	35.43	258.99	1.62	1.87	0	5.05	4.92	8.77	2.78	0	0	1.53
Fertilized	17.44	1.55	2.51	4.66	1.81	112.93	4.48	26.11	0.7	20.95	461.43	0.51	3.88	0	4.99	3.48	7.75	1.94	1.52	0	0.96
Fertilized	17.61	1.24	2.58	25.8	17.28	56.41	3.8	26.11	3.57	11.15	35.37	2.54	2.38	0	5.17	2.79	7.72	3.89	4.55	0	1.38
Fertilized	17.21	1.46	2.95	33.12	9.06	22.29	1.73	26.11	1.99	8.78	30.4	1.34	1.74	0	5.24	2.93	9.3	6.11	3.03	0	1.1
Fertilized	62.35	6.93	26.33	84.75	60.21	90.42	24.02	26.11	48.74	99.15	57.72	44.11	33.47	4.59	5.73	29.13	3.59	31.35	17.65	0.11	8.47
Fertilized	29.41	1.86	7.55	33.98	7.95	216.54	7.68	26.11	4.09	15.57	129.77	4.38	5	0	5.57	7.39	2.44	2.43	8.82	0.02	2.67
Fertilized	31.56	3.03	6.23	38.91	9.59	66.27	7.23	26.11	5.65	23.07	130.16	3.88	4.02	0	5.26	8.46	2.84	4.86	0	0.14	2.79
Fertilized	13.57	1.67	2.02	2.19	1.63	6.14	0.9	26.11	0.6	7.39	12.01	0	0	0	5.43	3.22	2.24	1.62	0	0	0.63
Fertilized	14.38	1.33	1.84	5.81	5.33	6.49	0.88	26.11	0.72	6.85	12.88	0.27	0.54	0	5.3	2.68	2.04	3.24	0	0	0.49
Fertilized	22.6	7.43	7.86	16.77	5.21	40.45	3.63	26.11	3.03	19.97	82	2.76	4.99	0	5.21	16.8	4.04	7.63	0	0	1.84
Fertilized	17.83	2.19	3.87	6.57	3.02	31.84	1.94	26.11	1.39	50.04	52.16	1.35	2.04	0	5.09	7.74	3.53	1.41	0	0	1.25
Fertilized	15.03	1.48	1.99	2.77	8	5.98	0.66	26.11	0.73	10.57	10.45	0.79	1.04	0	5.26	4.16	2.89	1.13	0	0	0.96
Fertilized	19.83	1.72	5.15	21.6	15.39	41.48	2.84	26.11	2	11.54	56.09	1.45	2.45	0	4.98	5.91	4.22	3.67	2.27	0.06	1.4
Fertilized	18.04	1.87	2.65	3.2	1.11	29.15	1.78	26.11	1.27	230.31	65.91	1.68	5.85	0	5.37	3.53	3.94	0	0	0	0.83
Fertilized	28.5	3.63	5.95	53.84	10.89	37.9	7.44	26.11	10.8	14.91	80	8.84	4.19	0	4.82	7.22	5.09	5.92	0	0	1.72
Fertilized	16.41	1.19	2.52	5.33	1.29	131.67	3.2	26.11	0.56	397.79	155.42	0.46	13.55	0	4.82	3.05	4.81	4.73	0	0	1.15
Fertilized	18.53	0.89	4.37	103.98	50.21	24.28	3.52	26.11	8.98	11.25	57.26	7.46	3.01	0	4.68	4.26	4.95	5.92	0	0	2.16
Fertilized	12.04	0.23	1.51	1.49	0.97	5.26	0.63	26.11	1.82	7.17	8.34	1.85	2.74	0	4.52	1.76	4.35	4.14	0	0	0.9
Fertilized	11.7	0.22	1.22	6.32	3.11	4.11	0.22	26.11	0.21	2.26	10.88	0	0	0	5.09	1.43	4.4	4.73	0	0	0.93
Fertilized	22.88	3.56	7.21	13.16	3.36	50.39	2.27	26.11	3.24	44.82	73.53	2.76	2.74	0	4.97	7.05	5.36	3.85	0	0.18	1.73
Fertilized	21.26	1.44	3.68	14.03	3.09	41.83	2.95	26.11	2.27	88.06	67.88	1.64	1.09	0	5.08	3.7	3.56	5.29	0	0	1.43
Fertilized	21.81	0.66	2.91	10.36	4.89	53.74	3.12	26.11	2.33	45.78	35.68	1.64	2.24	0	5.27	2.65	3.97	4.33	0	0	1.48
Fertilized	14.68	0.63	1.7	3.53	2.5	21.74	1.27	26.11	0.58	125.72	30.02	0.51	3.03	0	5.22	2.25	3.18	3.13	0	0	0.65
Fertilized	18.9	0.42	2.48	21.39	11.99	17.04	1.64	26.11	2.33	21.78	22.24	3.51	0.8	0	5.64	2.5	3.89	6.01	0	0	1.13
Fertilized	19.46	1.7	5.13	33.6	24.69	17.06	1.05	26.11	2.75	8.42	24.18	3.18	2.63	0	5.29	5.22	3.99	7.35	0	0.12	1.13
Fertilized	19.85	0.25	1.96	16.08	2.81	17.14	0.45	26.11	1.81	6.57	18.38	2.25	0	0	5.66	1.63	3.19	13.48	0	0	0.89
Fertilized	17.65	0.78	2.7	7.37	3.05	15.89	0.89	26.11	2	6.05	55.9	1.32	1.75	0	5.22	2.88	4.5	5.64	0	0	0.79
Fertilized	15.26	0.33	1.56	47.09	15.88	3.32	0.49	26.11	2.06	5.82	9.58	3.18	0.77	0	5.11	2.27	3.33	3.68	0	0	0.84
Fertilized	14.31	0.21	1.69	15.64	6.93	10.79	0.53	26.11	1.25	6.21	9.55	1.76	0.88	0	5.48	1.94	3.33	6.13	0	0	0.92
Fertilized	15.08	3.05	4.79	10.1	5.29	6.08	0.48	26.11	0.61	16.72	11.96	1.45	0.8	0	5.55	6.89	3.25	3.81	2.5	0.06	0.91
Fertilized	19.68	0.92	4.58	65.47	78.46	29.52	5.99	26.11	7.51	14.86	67.77	5.48	3.65	0	4.97	5.26	4.58	12.33	2.5	0	2.95
Fertilized	17.2	1.42	2.44	12.12	4.57	122.44	8.15	26.11	0.73	320.21	75.36	0.5	56.25	1.9	5.54	1.78	3.17	4.93	2.5	0	1.01
Fertilized	23.49	0.52	4.58	16.28	4.15	52.29	3.66	26.11	4.48	9.92	78.3	3.13	4.64	0	5.08	3.24	4.38	3.59	0	0	2.16
Fertilized	71.48	1.35	26.6	110.45	12.29	302.41	29.75	26.11	28.75	62.62	414.49	16.53	30.16	10.33	5.57	17.23	19.08	16.59	0	0.2	8.84

## Sheet: Pollen amino acid composition
Treatment	Arginine	Ornithine	Lysine	Glutamine	Asparagine	Alanine	Threonine	Glycine	Valine	Serine	Proline	Isoleucine	Leucine	Methionine	Nor-Leucine	Histidine	Phenylalanine	Glutamate	Aspartate	Cystine	Tyrosine
Control	25.62	4.38	7.45	20.86	4.2	47.33	8.8	30.7	5.59	16.36	94.52	5.97	8.42	0	5.15	8.75	24.72	3.06	0	0.12	4.61
Control	28.93	1.15	4.6	23.27	5.56	58.03	8.16	25.2	3.81	9.82	76.95	4.1	5.81	0	5.42	3.87	5.93	3.74	0	0.05	1.06
Control	40.45	0.98	7.7	48.21	3.78	90.28	19.54	30.3	16.43	25.93	199.98	10.07	14.9	0	4.68	4.92	12.33	3.57	0	0.02	3.49
Control	36.94	1.78	21.56	31.17	7.86	103.04	17.68	38.59	20.19	29.17	155.28	18.03	27.88	5.36	4.89	9.79	16.1	1.87	0	0.13	7.28
Control	11.03	1	3.1	43.21	13.05	3.15	2.57	3.97	3.11	5.1	7.3	3.15	3.11	0	5.18	3.3	5.38	0	0	0.02	0.84
Control	17.27	2.68	5.7	21.99	5.72	30.44	7.7	8.17	6.07	12.9	45.33	6.54	6.38	0	5.21	6.2	21.6	1.86	0	0.08	2.1
Control	39.82	1.21	11.53	73.73	20.95	65.86	25.63	13.2	15.27	37.81	179.61	9.54	14.47	0	5.28	7.16	20.92	3.73	0	0.08	6.57
Control	30.35	1.47	15.73	142.84	14.62	38.28	33.23	25.79	34.36	105.16	67.22	43.34	34.73	4.33	5.32	18.78	17.48	32.2	12.12	0.15	8.83
Control	32.38	1.13	8.96	71.75	11.77	82.74	22.36	20.78	15.22	38.55	208.17	12.43	14.12	0	4.4	8	9.85	2.88	1.52	0	5.53
Control	29.19	1.2	9.06	52.58	27.2	52.06	15.23	7.41	11.61	27.78	58.48	8.38	11.7	0	5.09	3.97	7.49	4.07	3.03	0.05	3.03
Control	31.84	1.32	8.83	72.92	17.62	30.5	11.86	15.6	13.9	26.97	38.34	19.16	10.2	0.72	4.87	9.73	9.26	1.62	0	0.21	2.31
Control	27	0.45	7.01	88.41	9.26	12.52	9.38	19.08	10.2	28.45	24.85	14.65	9.84	1.26	5.08	5.7	6.08	4.32	0	0.08	2.5
Control	47.06	0.67	10.68	75.47	14.86	98.7	24.16	21.6	16.38	38.1	220.67	14.04	19.88	0	5.22	5.91	29.63	3.42	0	0.02	5.49
Control	24.92	0.89	7.17	103.36	16.66	53.86	11.18	5.6	21.56	30.49	118.39	15.71	5.22	0	4.67	7.65	16.65	5.94	0	0.12	2.79
Control	38.86	0.98	19.5	129.3	103.65	50	13.12	8.75	31.5	41.51	86.12	25.77	10.28	0	5.32	12.1	26.86	8.63	3.85	0.11	5.93
Control	57.01	2.32	10.57	75.47	10.47	115.84	24.84	41.89	17.14	41.17	283.27	14.54	17.39	1.35	5.76	8.64	11.48	3.42	0	0.19	4.65
Control	56.87	0.78	10.94	73.28	16.93	145.4	29.49	20.16	19.66	39.88	354.25	13.55	16.43	0.82	5.2	7.96	17.09	6.47	0	0.1	5.92
Control	45.33	2.11	11.38	103.67	14.34	94.42	32.67	27.34	34.28	53.8	180.04	36.02	33.74	4.38	5.63	8.83	15.48	6.83	3.85	0.05	6.42
Control	27.56	1	10.55	57.81	16.03	66.31	16.69	14.74	13.47	23.11	192.29	7.97	13.04	0.5	5.43	7.16	17.46	3.06	0	0.04	4.72
Control	33.41	0.79	6.32	76.75	11.44	84.38	20.44	23.85	12.21	28.16	303.3	9.68	11.58	0.51	3.63	5.38	12	7.01	0	0.01	2.72
Control	56.5	2.62	20.63	76.34	9.7	103.43	26.4	26.51	20.46	37.31	242.01	19.45	22.03	1.89	5.59	13.85	43.48	1	0	0.26	9.19
Control	51.67	1.56	10.12	49.13	8.28	101.5	23.89	20.88	12.01	34.61	235.33	10.31	12.5	0.77	5.73	6.34	12.17	3.4	0	0.08	4.86
Control	30.89	0.71	9.67	34.43	4.51	67.46	13.56	17.54	9.81	20.8	116.94	9.62	12.2	1.52	5.43	6.27	9.74	0	0	0.03	2.69
Control	8.02	0.95	2.72	6.02	1.2	4.42	1.58	0.71	0.23	4.76	19.2	1.43	0.97	0.39	0.9	2.69	3.99	0.2	0	0	0.5
Control	14.42	0.6	3.67	14.33	3.16	17.9	5.74	4.87	2.99	10	43.44	3.77	4.24	0	5.19	3.78	8.04	1	0	0.01	2.55
Control	48.49	1.97	9.18	91.68	5.98	101.87	23.5	17.82	11.02	33.21	438.55	4.9	7.61	0.59	5.09	11.32	6.38	2.92	0	0.19	2.81
Control	46.5	0	0	91.74	15.19	66.64	32.25	22.22	26.15	73.19	192.52	22.94	24.02	2.81	5.03	12.54	17.1	2.5	0	0.12	6.39
Control	31.84	1.08	7.76	82.84	7.31	79.33	23.7	22.78	13.39	43.5	216.37	7.6	13.78	0.92	4.81	8.89	39.42	11.88	0	0.03	4.31
Control	37.56	0	0.62	64.45	10.97	71.55	29.15	27.31	18.22	67.92	157.63	18.9	22.45	1.56	4.66	8.48	19.75	2.29	0	0	8.38
Control	27.62	1.32	8.75	42.17	8.62	70.93	12.57	6.74	11.7	27.65	127.8	9.88	6.97	0	5.13	4.13	54.2	2.29	0	0.01	4.95
Control	25.36	4.83	11.3	47.96	19.26	36.18	7.92	4.68	14.76	22.03	44.15	12.81	8.77	0	5.41	9.9	19.28	4.19	0	0.13	5.23
Control	29	1.6	7.35	42.23	3.12	59.32	11.68	8.73	22.94	44.68	58.66	11.32	7.94	0.72	5.52	5.13	14.94	8.13	0	0.06	3.34
Control	29.96	1.59	15.14	64.76	21.33	131.01	18.66	10.33	26.22	34.34	277.11	16.92	15.11	0	4.89	8.83	41.82	1.72	0	0.1	7.51
Control	29.76	0.47	6.51	51.23	4.5	48.33	6.5	10.16	25.32	48.71	85.67	14.12	6.44	0.44	5.09	4.18	8.41	9.61	0	0	2.41
Control	38.47	0.51	8.11	47.67	1.57	147.13	14.64	7.25	22.74	34.73	282.26	12.81	9.71	0.48	5.46	5.88	38.96	5.17	0	0	5.76
Control	28.11	1.97	9.97	57.21	15.56	28.07	9.32	3.82	14.09	38.52	24.93	13.26	8.11	0	5.08	8.02	10.65	6.55	0	0.13	2.45
Control	48.93	1.17	18.59	97.2	5.77	275.85	36.46	22.45	34.42	108.78	528.61	22.34	31.28	3.77	5.66	13.04	33.27	3.1	0	0	6.62
Control	21.46	1.17	6.93	61.53	9.59	40.77	19.56	3.88	10.13	67.74	130.36	8.97	4.45	0	4.38	5.58	8.31	1.38	0	0	2.62
Control	55.64	1.55	19.22	121.86	19.74	219.36	68.82	17.18	38.12	224.7	398.8	28.11	34.09	6.84	5.19	16.89	16.22	7.59	0	0.19	6
Control	33.66	3.13	11.98	106.6	35.37	28.46	25.57	8.15	33.05	112.75	24.96	38.21	14.79	0	5.38	14.29	17.27	6.55	0	0.1	5.4
Control	11.68	2.42	7.08	21.72	1.09	17.58	3.39	1.77	2.69	13.43	55.27	4.27	1.49	0.28	1.67	4.97	6.38	1.29	0	0.06	1.38
Control	13.01	0.59	4.11	13.44	4.34	13.14	1.84	2.66	6.08	12.09	10.13	6.58	2.73	0	5.22	2.48	8.47	0.32	0	0	1.33
Control	12.23	0.68	3.27	10.85	4.07	14.22	2.53	1.62	1.38	10.11	29.91	3.67	1.49	0	5.18	1.02	3.67	0.65	0	0	0.77
Control	15.58	0.95	4.84	10.47	7.67	39.33	4.31	3.24	5.39	11.38	70.62	4.42	2.63	0	5.24	1.3	7.62	1.29	0	0	1.36
Control	34.5	5.5	21.01	74.28	17.99	68.91	17.06	16.51	43.12	29.96	2.02	36.22	36.86	5.15	5.51	16.49	28.42	14.36	0	0	7.86
Control	11.72	3.21	4.6	0.97	0.48	1.33	0.87	1.8	0.14	5.44	1.15	0	0	0	5.06	5.93	4.93	0.55	0	0	0.31
Fertilized	35.66	4.31	12.05	49.56	21.37	80.09	14.13	15.51	12.18	26.81	221.19	8.76	15.8	2.37	2.73	9.84	18.05	2.21	0	0	5.49
Fertilized	21.33	2.71	6.22	105.08	25.29	21.28	3.72	6.23	16.83	17.03	53.32	14.64	8.05	1.7	5.73	7.35	5.4	2.21	0	0.07	1.83
Fertilized	99.84	10.35	38.82	135.89	219.17	439.74	72.45	100.47	101.6	347.03	949.61	47.41	39.94	13.23	5.25	31.9	16.24	6.77	0	0.11	12.14
Fertilized	79.72	16.83	40.69	234.71	214.39	165.72	75.35	18.95	47.73	169.24	369.86	29.75	24.2	0	5.49	24.85	28.84	4.89	1.72	0.08	10.15
Fertilized	55.36	5.54	26.87	117.84	107.03	166.57	96.35	14.99	40.8	327.61	664.88	30.05	21.7	2.62	5.45	15.87	11.6	37.97	0	0.02	6.07
Fertilized	46.25	4.15	20.79	183.7	65.18	138.46	59.78	26.83	44.07	228.09	358.55	33.23	22.67	3.39	5.48	21.16	21.66	6.02	0	0.11	6.24
Fertilized	51.14	10.94	20.5	129.87	144.8	91.06	44.68	16.91	57.93	131.83	61.99	32.94	25.23	2.53	5.53	22.77	15.2	4.51	0	0.12	8.44
Fertilized	41.52	3.7	22.64	135.93	48.33	97.99	36.33	17.41	23.7	63.71	106.63	22.69	32.79	1.51	5.25	13.38	35.64	4.83	2.5	0.09	17.72
Fertilized	27.49	2.45	8.64	90.24	7.16	139.7	23.13	9.85	7.42	31.72	276.82	6.23	5.09	0	4.79	6.72	12.1	2.07	0	0.03	2.81
Fertilized	26.94	2.37	12.69	239.86	25.2	49.84	28.14	8.66	31.18	72.03	39.82	49.53	22.56	2.78	5.29	14.56	14.88	1.38	0	0.1	5.21
Fertilized	31.66	1.77	10.53	94.58	50.4	109.33	32.21	12.44	12.55	62.19	111.28	14.15	18.99	0.74	5.18	8.61	22.11	11.03	0	0	6.51
Fertilized	27.16	3.13	10.15	88.78	11.5	76.51	34.53	12.69	13.27	64.85	250.59	13.35	11.53	1.08	5.07	8.41	14.19	2.76	0	0	4.87
Fertilized	30.19	5.73	18.33	44.01	8.11	107.87	14.58	11.15	15.17	32.31	221.77	11.18	8.18	1	5.37	12.57	21.43	2.04	0	0.1	5.23
Fertilized	30.41	3.46	14.61	75.49	10.83	107.87	13.71	10.89	25.63	33.01	191.92	16.42	9.83	0	5.17	7.31	16.42	2.04	0	0.1	6.47
Fertilized	21.74	3.25	10.04	97.97	52.52	71.06	13.49	6.46	17.44	29.07	91.71	12.26	6.21	0.83	4.77	7.62	10.65	1.79	0	0	3.71
Fertilized	38.19	2.69	17.76	76.43	6.84	127.17	15.25	14.02	30.74	28.12	334.14	17.94	11.99	1.1	5.18	10.09	30.27	0.51	0	0.07	7.15
Fertilized	26.27	2.74	10.71	46.21	23.79	74.9	12.27	9.69	16.48	32.73	134.14	12.82	7.86	0.83	5.08	6.66	25.87	3.06	0	0.07	5.11
Fertilized	20.73	4.67	12.37	53.55	32.84	31.3	10.28	4.97	11.8	24.03	84.62	8.87	7.4	1.33	5.09	9.52	12.72	1.06	0	0.06	3.23
Fertilized	19.09	2.73	6.88	14.18	3.3	45.36	5.49	4.14	5.06	13.75	54.65	4.25	3.3	0	4.23	3.07	17.92	1.32	0	0.03	2.63
Fertilized	73.96	2.08	12.37	146.79	19.83	181.54	22.03	16.48	40.45	136.8	653.32	35.99	14.06	3.26	5.14	11.64	5.63	32.01	0	0.06	4.39
Fertilized	132.41	10.09	58.17	81.85	172.99	464.05	84.93	53.98	245.57	221.66	1076.94	219.61	192.49	41.89	5.41	68.48	68.95	9.79	12	0.37	26.62
Fertilized	43.29	2.68	17.81	84.42	176.03	75.77	14.4	7.45	47.24	42.77	224.22	30.25	18.8	1.16	4.74	23.45	25.28	1.59	0	0	6.54
Fertilized	26.44	4.55	14.38	39.8	18	69.72	12.91	7.49	12.8	49.86	168.66	10.08	6.92	0.93	4.92	11.26	7.29	4	0	0.06	4.42
Fertilized	37.82	4.19	15.15	66.47	34.63	109.78	18.61	14.04	22.37	76.08	257.37	16	9.76	1.03	5.11	10.42	15.51	3.43	2.63	0	5.58
Fertilized	32.06	4.28	14.61	45.57	71.93	102.64	24.79	12.29	18.19	50.94	269.86	11.4	8.94	0.57	5	10.99	60.65	2.86	0	0	9.43
Fertilized	65.04	3.43	25.33	94.3	258.58	68.08	52.76	16.16	68.63	190.26	112.4	90.46	31.19	7.3	5	36.99	30.27	24	0	0.52	11.62
Fertilized	19.3	4.11	7.51	93.24	137.67	57.74	11.22	4.41	11.03	48.96	60.08	12.57	4.36	0.38	4.97	12.68	3.18	7.43	0	0	1.23
Fertilized	22.33	8.36	9.48	59.38	19.46	35.31	7.32	5.34	11.89	28.16	43.78	10.84	6.96	0.48	5.26	9.69	7.71	4.5	0	0.09	1.48
Fertilized	30.02	4.75	14.57	65.92	56.21	87.71	22.68	10.73	26.65	43.16	261.57	15.12	13.25	0	5.51	9.13	50.61	0.75	0	0.03	7.77
Fertilized	30.24	5.34	12.53	79	122.85	20.58	22.84	6.96	55.54	86.33	29.49	47.46	16.76	3.28	5.17	22.36	13.98	9.5	0	0.08	4.64
Fertilized	12.45	4.64	6.34	57.85	27.92	13.43	7.06	2.35	7.41	19.76	49.42	5.37	3.4	0	3.68	5.28	3.75	1	0	0	2.14
Fertilized	26.86	4.66	8.8	79.23	23.15	112.84	14.58	7.39	13.01	57.96	430.24	8.54	4.36	0	2.88	8.83	9.31	9.5	0	0	2.14
Fertilized	34.68	4.5	15.13	98.84	26.26	103.58	21.25	8.22	17.68	63.75	227.95	11.23	8.49	1.37	3.76	10.96	13.17	3.25	0	0	5.08

## Sheet: Nectar sugar composition
Treatment	Glucose	Fructose	Sucrose
Control	0.95	2.32	0.38
Control	1.61	2.55	1.62
Control	8.67	14.32	9.62
Control	2.98	4.37	0.06
Control	0.23	0.33	0.08
Control	0.52	1.03	0.84
Control	116.05	177.09	6.37
Control	3.74	8.35	0.17
Control	2.23	1.95	0.01
Control	40.11	76.49	5.28
Control	2.06	3.4	1.19
Control	0.82	1.4	0.15
Control	2.72	3.03	1.59
Control	0.37	0.61	1.25
Control	20.87	32.01	11.14
Control	2.71	3.91	0.02
Control	1.22	4.99	0.08
Control	0.2	0.3	0.08
Control	20.78	27.19	19.17
Control	24.86	27.36	2.63
Control	4.29	4.99	0
Control	0.3	0.41	0.09
Control	12.1	13.43	5.97
Control	22.45	22.34	8.34
Control	12.88	13.19	6.34
Control	1.85	2.84	0.01
Control	9.63	26.89	3.09
Control	37.12	55.92	14.75
Control	11.98	16.76	11.29
Control	0.33	0.69	0.14
Control	2.07	2.83	0.01
Control	7.08	11.18	2.87
Control	1.45	2.89	0.04
Control	0.69	1.1	0
Control	0.4	0.7	0
Control	2.37	2.65	0
Control	0.3	0.42	0.03
Control	13.21	19.4	1.06
Control	37.79	53.95	15.34
Control	5.05	7.45	0.24
Control	2.63	3.64	4.66
Control	0.48	1.31	0.14
Control	11.65	15.37	0
Control	0.85	1.27	0.16
Control	4.56	6.74	0.3
Control	2.53	4.47	2.81
Control	14.31	28.45	0.22
Control	1.79	2.33	0
Control	2.38	2.46	0.02
Control	0.25	0.34	0.13
Control	1.01	1.33	1.41
Control	4	5.17	0.73
Control	0.19	0.28	0.22
Control	10.5	15.41	0.06
Control	19.18	26.53	0.16
Control	0.26	0.39	0.16
Control	0.84	1.14	0.71
Fertilized	0.44	0.64	0.25
Fertilized	1.73	1.79	0.01
Fertilized	0.12	0.21	0.07
Fertilized	0.2	0.3	0.03
Fertilized	0.61	0.89	0.27
Fertilized	7.59	9.82	0.03
Fertilized	0.79	0.96	0.01
Fertilized	1.89	2.53	0.09
Fertilized	3.37	4.06	0.03
Fertilized	6.92	12.68	3.32
Fertilized	15.28	24.45	13.41
Fertilized	0.52	0.84	0.16
Fertilized	6.81	28.35	12.1
Fertilized	2.47	4.89	1.13
Fertilized	0.73	1.25	0.08
Fertilized	2.09	3.32	0.45
Fertilized	2.55	4.64	0
Fertilized	6.71	9.48	5.21
Fertilized	11.4	15.55	7.55
Fertilized	4.11	6.58	0.08
Fertilized	0.17	0.25	0.01
Fertilized	0.97	1.69	0.1
Fertilized	12	17.82	0
Fertilized	0.94	1.57	0.1
Fertilized	0.11	0.18	0.05
Fertilized	0.16	0.2	0.01
Fertilized	1.04	1.74	0.08
Fertilized	3.02	4.35	1.5
Fertilized	0.26	0.52	0.18
Fertilized	2.4	4.96	0
Fertilized	3.11	12.78	9.29
Fertilized	0.59	1.14	0.01
Fertilized	16.32	26.35	23.74
Fertilized	0.25	0.34	0.01
Fertilized	0.12	0.17	0.33
Fertilized	0.11	0.17	0.06
Fertilized	3.9	8.79	0.98
Fertilized	3.02	4.32	1.76
Fertilized	3.27	4.92	0.83
Fertilized	1.95	3	3.21
Fertilized	0.54	0.74	0.33
Fertilized	0.21	0.33	0.05
Fertilized	1.23	1.9	0.15
Fertilized	0.64	1.17	0.07
Fertilized	0.16	0.25	0.1
Fertilized	0.26	0.46	0.14
Fertilized	0.26	0.41	0.36
Fertilized	0.37	0.46	0.04
Fertilized	17.8	33.53	10.57
Fertilized	2.48	4.17	0.02
Fertilized	2.26	2.32	0.01

## Sheet: Pollen sugar composition
Treatment	Glucose	Fructose	Sucrose
Control	0.88	1.34	0.2
Control	0.85	1.27	0.17
Control	1.55	2.5	0.5
Control	1.19	2.13	0.12
Control	0.09	0.19	0.03
Control	0.7	0.98	0.05
Control	0.89	1.03	0.02
Control	0.66	1.98	0.39
Control	1.74	2.72	0.1
Control	0.64	0.91	0.01
Control	0.84	2.46	0.21
Control	0.59	2.19	0.18
Control	1.18	2.26	0.05
Control	0.33	0.89	0.23
Control	0.69	1.3	0.07
Control	1.03	2.3	0.55
Control	1.59	2.7	0.03
Control	1.52	2.74	0.5
Control	1.33	1.77	0
Control	1.15	2.8	1.51
Control	1.09	2.55	0.03
Control	1.17	2.32	0.16
Control	0.77	1.73	0.06
Control	0.44	1.03	0.26
Control	0.46	0.61	0.05
Control	1.08	2.02	0.74
Control	1.07	1.93	0.2
Control	0.99	1.72	0.99
Control	1.14	2.62	0.02
Control	0.8	1.37	0.02
Control	0.41	1.21	0.01
Control	1.36	1.96	0.25
Control	1.47	1.93	0
Control	1.7	3.54	0.69
Control	0.79	1.8	0.59
Control	0.64	1.5	0.1
Control	2.16	4.88	0.5
Control	0.62	1.2	0.21
Control	1.37	2.65	0.56
Control	0.75	2.02	0.12
Control	0.84	2.07	0.47
Control	0.83	2.33	0.13
Control	0.41	0.81	0.05
Control	0.98	1.06	0.01
Control	0.89	3.68	0.04
Control	1.23	4.03	0.18
Fertilized	1.97	2.22	0.01
Fertilized	0.28	0.56	0.15
Fertilized	4.11	5.15	2.68
Fertilized	2.19	3.6	0
Fertilized	1.15	2.31	1.63
Fertilized	2.29	3.59	0.39
Fertilized	0.53	2.5	0.16
Fertilized	1.25	2.37	0.05
Fertilized	1.37	1.55	0.66
Fertilized	0.45	0.94	0.02
Fertilized	1.05	2.01	0.12
Fertilized	1.01	1.57	0.5
Fertilized	1.18	1.5	0.01
Fertilized	1.44	2.46	0.09
Fertilized	0.57	0.97	0.03
Fertilized	2.09	2.9	0.08
Fertilized	1	1.73	0.1
Fertilized	0.39	0.61	0.01
Fertilized	0.82	1.21	0.01
Fertilized	1.57	3.8	1.8
Fertilized	3.87	5.23	0.73
Fertilized	0.63	0.81	0.02
Fertilized	0.83	1.23	0.43
Fertilized	0.81	1.95	0.33
Fertilized	1.3	1.84	0
Fertilized	1.5	3.15	0.29
Fertilized	0.31	0.71	0.07
Fertilized	0.46	0.95	0.05
Fertilized	1.3	1.67	0.02
Fertilized	0.33	0.77	0.02
Fertilized	0.34	0.41	0.03
Fertilized	1.64	2.89	1.12
Fertilized	1.32	1.73	0.13

## Sheet: Food quantity and queen death
Treatment	Mean weight of consumed commercial pollen (g)	Sugar water (g)	Number of empty honeypots	Number of full honeypots	Number of total honeypots	Weight of honeypots (g)	Week of queen death
Fertilized	1.46	1971	47	13	60	30.01	6
Fertilized	1.69	1877	16	44	60	60.66	2
Fertilized	0.705	2063	51	0	51	21.27	8
Fertilized	0.255	2135	42	20	62	22.66	5
Fertilized	0.3025	2205	39	19	58	29.07	5
Fertilized	0.3425	2148	31	17	48	33.99	7
Fertilized	0.6525	2115	29	26	55	35.95	6
Fertilized	1.175	1999	35	31	66	39.76	6
Fertilized	1.08	2047	23	20	43	35.63	5
Fertilized	1.2375	1917	22	32	54	44.2	living at end
Fertilized	1.165	2055	27	34	61	43.81	7
Fertilized	0.41	2182	37	28	65	42.02	3
Fertilized	1.6625	1847	30	23	53	40.17	6
Fertilized	0.65	2041	52	7	59	28.43	8
Fertilized	0.69	2072	16	44	60	46.58	5
Fertilized	0.6875	2115	31	34	65	42.75	3
Fertilized	0.39	2223	18	35	53	39.82	3
Control	0.3475	2113	43	19	62	36.38	5
Control	0.385	2210	23	35	58	38.85	4
Control	0.9375	2210	35	16	51	23.87	8
Control	0.5625	2060	71	0	71	50.99	6
Control	1.2625	2007	51	6	57	35.2	8
Control	0.6575	2133	15	29	44	27.83	5
Control	0.91	2139	13	55	68	28.87	6
Control	0.9175	2050	36	7	43	36.59	3
Control	0.9625	1983	14	35	49	46.81	4
Control	1.49	1707	41	18	59	49.67	living at end
Control	0.14	2179	41	6	47	20.65	7
Control	1.62	1946	9	29	38	38.44	living at end
Control	1.2975	1947	14	20	34	46.17	6
Control	0.485	2084	25	35	60	42.95	2
Control	0.325	2175	24	48	72	48.08	2
Control	0.58	2081	64	0	64	19.66	8
Control	0.1825	2160	15	36	51	28.91	8

## Sheet: Dead larvae and living workers
Treatment	Time	Number of dead larvae	Number of living workers
Fertilized	Week 3	34	54
Fertilized	Week 3	18	70
Fertilized	Week 3	36	34
Fertilized	Week 3	18	46
Fertilized	Week 3	42	63
Fertilized	Week 3	30	37
Fertilized	Week 3	29	30
Fertilized	Week 3	20	50
Fertilized	Week 3	37	40
Fertilized	Week 3	32	53
Fertilized	Week 3	26	51
Fertilized	Week 3	68	44
Fertilized	Week 3	27	65
Fertilized	Week 3	22	50
Fertilized	Week 3	40	63
Fertilized	Week 3	38	44
Control	Week 3	34	40
Control	Week 3	22	48
Control	Week 3	18	52
Control	Week 3	12	49
Control	Week 3	13	42
Control	Week 3	22	60
Control	Week 3	25	32
Control	Week 3	20	42
Control	Week 3	34	42
Control	Week 3	27	69
Control	Week 3	30	43
Control	Week 3	16	71
Control	Week 3	16	56
Control	Week 3	18	42
Control	Week 3	32	59
Control	Week 3	46	62
Fertilized	Week 4	47	49
Fertilized	Week 4	16	55
Fertilized	Week 4	22	39
Fertilized	Week 4	35	37
Fertilized	Week 4	33	54
Fertilized	Week 4	42	38
Fertilized	Week 4	34	21
Fertilized	Week 4	30	30
Fertilized	Week 4	41	33
Fertilized	Week 4	20	34
Fertilized	Week 4	24	37
Fertilized	Week 4	64	38
Fertilized	Week 4	22	54
Fertilized	Week 4	34	25
Fertilized	Week 4	52	21
Fertilized	Week 4	24	44
Control	Week 4	33	26
Control	Week 4	17	39
Control	Week 4	25	33
Control	Week 4	15	45
Control	Week 4	27	51
Control	Week 4	32	47
Control	Week 4	33	37
Control	Week 4	12	36
Control	Week 4	16	35
Control	Week 4	30	31
Control	Week 4	35	36
Control	Week 4	17	61
Control	Week 4	28	74
Control	Week 4	25	43
Control	Week 4	32	55
Control	Week 4	20	52
Fertilized	Week 5	62	35
Fertilized	Week 5	14	19
Fertilized	Week 5	57	25
Fertilized	Week 5	32	22
Fertilized	Week 5	33	21
Fertilized	Week 5	38	15
Fertilized	Week 5	39	8
Fertilized	Week 5	32	14
Fertilized	Week 5	25	24
Fertilized	Week 5	8	16
Fertilized	Week 5	27	16
Fertilized	Week 5	42	20
Fertilized	Week 5	10	41
Fertilized	Week 5	19	20
Fertilized	Week 5	55	7
Fertilized	Week 5	27	35
Control	Week 5	33	25
Control	Week 5	25	26
Control	Week 5	17	21
Control	Week 5	16	27
Control	Week 5	25	27
Control	Week 5	17	31
Control	Week 5	22	22
Control	Week 5	18	27
Control	Week 5	7	28
Control	Week 5	26	26
Control	Week 5	34	30
Control	Week 5	13	29
Control	Week 5	13	46
Control	Week 5	15	30
Control	Week 5	27	52
Control	Week 5	10	41
Fertilized	Week 6	51	27
Fertilized	Week 6	36	9
Fertilized	Week 6	29	28
Fertilized	Week 6	32	19
Fertilized	Week 6	26	13
Fertilized	Week 6	34	4
Fertilized	Week 6	43	1
Fertilized	Week 6	12	7
Fertilized	Week 6	33	22
Fertilized	Week 6	9	10
Fertilized	Week 6	25	12
Fertilized	Week 6	34	15
Fertilized	Week 6	17	33
Fertilized	Week 6	18	15
Fertilized	Week 6	15	1
Fertilized	Week 6	26	28
Control	Week 6	39	17
Control	Week 6	22	14
Control	Week 6	14	7
Control	Week 6	16	21
Control	Week 6	42	19
Control	Week 6	23	20
Control	Week 6	25	18
Control	Week 6	34	25
Control	Week 6	3	19
Control	Week 6	17	9
Control	Week 6	21	22
Control	Week 6	15	37
Control	Week 6	9	56
Control	Week 6	16	18
Control	Week 6	11	47
Control	Week 6	22	35
Fertilized	Week 7	26	18
Fertilized	Week 7	37	9
Fertilized	Week 7	9	20
Fertilized	Week 7	12	14
Fertilized	Week 7	15	8
Fertilized	Week 7	9	2
Fertilized	Week 7	18	1
Fertilized	Week 7	25	4
Fertilized	Week 7	19	9
Fertilized	Week 7	9	3
Fertilized	Week 7	35	10
Fertilized	Week 7	12	15
Fertilized	Week 7	14	25
Fertilized	Week 7	20	10
Fertilized	Week 7	15	0
Fertilized	Week 7	9	20
Control	Week 7	33	8
Control	Week 7	12	5
Control	Week 7	15	2
Control	Week 7	13	6
Control	Week 7	3	6
Control	Week 7	16	11
Control	Week 7	13	4
Control	Week 7	32	18
Control	Week 7	10	5
Control	Week 7	12	2
Control	Week 7	18	14
Control	Week 7	15	18
Control	Week 7	9	49
Control	Week 7	15	16
Control	Week 7	25	37
Control	Week 7	42	35
Fertilized	Week 8	28	9
Fertilized	Week 8	0	0
Fertilized	Week 8	26	15
Fertilized	Week 8	22	10
Fertilized	Week 8	0	0
Fertilized	Week 8	0	0
Fertilized	Week 8	0	0
Fertilized	Week 8	0	0
Fertilized	Week 8	14	8
Fertilized	Week 8	7	1
Fertilized	Week 8	8	7
Fertilized	Week 8	27	13
Fertilized	Week 8	7	24
Fertilized	Week 8	15	10
Fertilized	Week 8	0	0
Fertilized	Week 8	14	17
Control	Week 8	0	0
Control	Week 8	0	0
Control	Week 8	0	0
Control	Week 8	20	4
Control	Week 8	7	1
Control	Week 8	19	2
Control	Week 8	19	2
Control	Week 8	12	10
Control	Week 8	3	3
Control	Week 8	0	0
Control	Week 8	14	12
Control	Week 8	25	7
Control	Week 8	19	34
Control	Week 8	12	8
Control	Week 8	22	30
Control	Week 8	22	16
Fertilized	Week 9	1	8
Fertilized	Week 9	0	0
Fertilized	Week 9	27	14
Fertilized	Week 9	16	8
Fertilized	Week 9	0	0
Fertilized	Week 9	0	0
Fertilized	Week 9	0	0
Fertilized	Week 9	0	0
Fertilized	Week 9	7	6
Fertilized	Week 9	3	2
Fertilized	Week 9	8	6
Fertilized	Week 9	23	12
Fertilized	Week 9	2	16
Fertilized	Week 9	9	2
Fertilized	Week 9	0	0
Fertilized	Week 9	7	11
Control	Week 9	0	0
Control	Week 9	0	0
Control	Week 9	0	0
Control	Week 9	6	2
Control	Week 9	3	0
Control	Week 9	9	1
Control	Week 9	12	0
Control	Week 9	4	4
Control	Week 9	5	1
Control	Week 9	0	0
Control	Week 9	3	4
Control	Week 9	2	0
Control	Week 9	4	12
Control	Week 9	9	6
Control	Week 9	13	26
Control	Week 9	3	14
